# Supplementary material for: Antimicrobial Peptides (AMPs): Potential Therapeutic Strategy against Trypanosomiases?
Source: Biomolecules. 2023 Mar 26;13(4):599. doi: 10.3390/biom13040599 (PMC10135997; doi:10.3390/biom13040599)
Supplement: Supplementary file 1 [file biomolecules-13-00599-s001.zip]

Archive with 1 entries (1 files):
- biomolecules-2203551-supplementary.pdf
